# Supplementary material for: Prognostic value of Prognostic Nutritional Index in cancer: an umbrella review of systematic review and meta-analysis
Source: Front Nutr. 2026 Jan 21;12:1706534. doi: 10.3389/fnut.2025.1706534 (PMC12867775; doi:10.3389/fnut.2025.1706534)
Supplement: Supplementary file 1 [file Table_1.XLSX]

## Sheet: Sheet1
Population	Outcomes	Included MA	A priori design provided	Duplicate study selection & data extraction	At least two electronic databases searched	Status of publication used as an inclusion criterion	List of included and excluded studies provided	Characteristics of included studies provided	Scientific quality of included studies assessed	Scientific quality of the included studies used appropriately to form conclusions	Appropriate methods to combine studies	Publication bias assessed	Conflict of interest included	Total AMSTAR Score
Elderly cancer patients (≥70 years)	OS	Bullock, A. F.2020	1	1	1	0	1	1	1	0	1	0	1	8
Cancer patients	OS/CSS	Sun, K.2014	0	1	1	0	1	1	1	0	1	1	1	8
Advanced Non-Small Cell Lung Cancer(immune checkpoint inhibitors-treated)	OS/PFS	Xia, H.2023	1	1	1	0	1	1	1	0	1	1	1	9
Lung Cancer( pre-immune checkpoint inhibitors treated)	OS/PFS	Shao, Y. F.2022	1	1	1	1	1	1	1	0	1	1	1	10
Lung cancer(immune checkpoint inhibitors-treated)	OS/PFS	Wang, L.2024	0	0	1	0	1	1	1	0	1	1	1	7
Lung cancer(chemotherapy)	OS/PFS	Zhang, Q.2021	0	1	1	0	1	1	1	0	1	1	1	8
Advanced lung cancer(immune checkpoint inhibitors-treated)	OS/PFS	Yan, X. B.2023	1	0	1	0	1	1	1	0	1	1	1	8
Hepatocellular carcinoma (pre-curative hepatectomy)	OS	Man, Z. R.2018	0	1	1	0	1	1	1	0	1	1	1	8
Hepatocellular carcinoma (post-curative hepatectomy)	OS/DFS/RFS	Zhang, H. Y.2024	1	1	1	0	1	1	1	0	1	1	1	9
Cervical cancer	OS/PFS	Niu, Z.2023	0	1	1	0	1	1	1	0	1	1	1	8
Periampullary cancer (post-pancreatoduodenectomy)	OS/DFS	Liu, Y.2025	0	0	1	0	1	1	1	0	1	1	1	7
Glioma	OS/PFS	Hung, K. C.2023	1	1	1	0	1	1	1	0	1	1	1	9
Glioblastoma	OS/PFS	Peng, J.2023	0	1	1	0	1	1	1	0	1	0	1	7
Colorectal cancer (pre-primary tumor resection)	OS	Sun, G. W.2019	0	1	1	0	1	1	1	0	1	1	1	8
Oral cancer	OS/DFS/CSS	Dai, M. L.2023	0	1	1	0	1	1	1	0	1	1	1	8
Lymphoma	OS/PFS	Duan, Y.2025	0	1	1	0	1	1	1	0	1	1	1	8
Diffuse large B-cell lymphoma	OS/PFS	Luan, C. Y.2020	0	1	1	0	1	1	1	0	1	1	1	8
Ovarian cancer	OS/PFS/CSS	Tan, X.2022	0	1	1	0	1	1	1	0	1	1	1	8
Urologic malignancies	OS	Zhao, J. W.2023	0	1	1	0	1	1	1	0	1	1	1	8
Upper tract urothelial carcinoma	OS/DFS/RFS/PFS	Meng, C. Y.2022	1	1	1	0	1	1	1	0	1	1	1	9
Urinary tract cancer	OS/CSS/DSS/DFS/RFS/PFS	Qi, F.2018	0	1	1	1	1	1	1	0	1	1	1	9
Breast cancer(pre-treatment)	OS/DFS	Hu, G.2023	1	1	1	0	1	1	1	0	1	1	1	9
Breast cancer(post-operative)	OS/DFS/PFS	Zhang, X. Y.2023	1	1	1	0	1	1	1	0	1	1	1	9
Renal cell carcinoma（targeted therapy/post-nephrectomy）	OS/RFS（DFS）	Tang, Y. Q.2021	0	0	0	0	0	0	0	0	0	0	0	0
Esophageal squamous cell carcinoma	OS	Li, P. F.2019	0	1	1	0	1	1	1	0	1	1	1	8
Head and neck cancer	OS/DFS/PFS/DSS	Luan, C. W.2021	0	1	1	1	1	1	1	0	1	1	1	9
Head and neck cancer(radiotherapy-treated)	OS/DMFS/PFS	Shi, Y. J.2021	1	1	1	0	1	1	1	0	1	1	1	9
advanced cancer patients(treated with Immune Checkpoint Inhibitors)	OS/PFS	Li, P. F.2022	0	1	1	0	1	1	1	0	1	1	1	8
astric cancer (GC) and gastroesophageal junction cancer (GEJC) (treated with Immune Checkpoint Inhibitors)	OS/PFS	Hou, S.2024	1	1	1	0	1	1	1	0	1	1	1	9
Gastrointestinal cancers(treated with Immune Checkpoint Inhibitors)	OS/PFS	Zhang, L. L.2023	0	1	1	0	1	1	1	0	1	1	1	8
Digestive system cancers	OS	Zhao, Y.2016	0	0	1	0	1	1	1	0	1	1	1	7
Pancreatic cancer (neoadjuvant therapy)	OS/RFS	Zhao, P.2022	0	1	1	0	1	1	1	0	1	1	1	8
Gastrointestinal stromal tumor	RFS	Kang, N. S.2022	0	1	1	0	1	1	1	0	1	1	1	8
Pretreatment nasopharyngeal carcinoma	CSS	Gao, Q. L.2021	0	1	1	0	1	1	1	0	1	1	1	8
Nasopharyngeal carcinoma	DMFS/LRRFS/OS/PFS	Tu, X.2020	0	1	1	0	1	1	1	0	1	1	1	8
Bladder cancer	OS/RFS	Sun, J.2025	1	1	1	0	1	1	1	0	1	1	1	9
Biliary tract cancers	OS/DFS	Zeng, D.2025	1	1	1	0	1	1	1	0	1	1	1	9
Non-Small Cell Lung Cancer	OS/DFS/RFS/PFS	Wang, Z. T.2018	0	1	1	0	1	1	1	0	1	1	1	8
Lung cancer	OS	Li, D.2018	0	1	1	0	1	1	1	0	1	1	1	8
Small Cell Lung Cancer	OS/PFS	Jiang, A. M.2020	1	1	1	0	1	1	1	0	1	1	1	9
Gynecological cancer	OS/PFS	Li, C.2024	1	1	1	0	1	1	1	0	1	1	1	9
Cancer patients(treated with Immune Checkpoint Inhibitors)	OS/PFS	Xu, X. T.2023	0	1	1	0	1	1	1	0	1	1	1	8
Prostate cancer	OS/PFS	Tobing, E.2024	0	1	1	0	1	1	1	0	1	1	1	8
Renal cell carcinoma	OS/CSS/DFS/RFS/PFS	Xue, S. Y.2022	0	1	1	0	1	1	1	0	1	1	1	8
Esophageal cancer	OS	Jiang, Y.2021	0	1	1	0	1	1	1	0	1	1	1	8
Esophageal cancer	RFS/CSS	Liao, G. X.2019	0	1	1	0	1	1	1	0	1	1	1	8
Gastric cancer (post-gastrectomy)	OS/CSS/RFS	Deng, H.2024	0	1	1	0	1	1	1	0	1	1	1	8
Pancreatic cancer	OS	Li, S. H.2019	0	1	1	0	1	1	1	0	1	1	1	8
Endometrial cancer	OS	Zhang, L.2024	0	1	1	0	1	1	1	0	1	1	1	8
Endometrial cancer	PFS(DFS/RFS)	Mao, S. Y.2024	0	1	1	0	1	1	1	0	1	1	1	8
CI, confidence interval; AMSTAR, a measurement tool to assess systematic reviews; I², Inconsistency Index (I² statistic); Egger test, Egger's Regression Test; GRADE, Grading of Recommendations Assessment, Development, and Evaluation; NA, not available;OS, Overall Survival; PFS, Progression-Free Survival; DFS, Disease-Free Survival; RFS, Recurrence-Free Survival; CSS, Cancer-Specific Survival; DSS…
