# Supplementary material for: Prognostic value of Prognostic Nutritional Index in cancer: an umbrella review of systematic review and meta-analysis
Source: Front Nutr. 2026 Jan 21;12:1706534. doi: 10.3389/fnut.2025.1706534 (PMC12867775; doi:10.3389/fnut.2025.1706534)
Supplement: Supplementary file 2 [file Table_2.XLSX]

## Sheet: Sheet1
Table 1. Risk factors for mortality in patients with cancer disease.
Significant associations
	Outcomes	Included MA	Sample size	MA metric	Estimates [95%CI]	No. of studies	Effects model	I2; Q test P value	Egger test P value	AMSTAR	GRADE
	CSS	Zhao, Y.2016	749	HR	1.81[0.94 to 3.49]	2	Random	85.0%; 0.010	0.0001	7	Very low
Esophageal squamous cell carcinoma	CSS	Li, P. F.2019	477	HR	1.352[0.991 to 1.845]	2	Fixed	90.4%; 0.001	NA	8	Very low
Breast cancer(pre-treatment)	DFS	Hu, G.2023	1772	HR	1.250 [0.543 to 2.857]	5	Random	83.6%; 0.0001	0.261	9	Very low
Breast cancer(post-operative)	DFS	Zhang, X. Y.2023	1772	HR	1.562 [0.909 to 2.632]	5	Random	83.4%; 0.0001	0.185	8	Very low
Cancer patients	CSS	Sun, K.2014	749	OR	1.81[0.94 to 3.49]	2	Random	84.9%; 0.010	>0.05	8	Very low
Small Cell Lung Cancer	PFS	Jiang, A. M.2020	489	HR	1.44[0.89 to 2.31]	3	Random	63.6%; 0.066	NA	9	Very low
Lung cancer(chemotherapy)	OS	Zhang, Q.2021	4228	HR	1.21[0.89 to 1.66]	15	Random	43.06%; NA	NA	8	Very low
Esophageal cancer	RFS	Liao, G. X.2019	150	HR	1.63[0.90 to 2.95]	2	Fixed	0%; 0.62	NA	8	Very low
Population	Outcomes	Included MA	Sample size	MA metric	Estimates [95%CI]	No. of studies	Effects model	I2; Q test P value	Egger test P value	AMSTAR	GRADE
Significant associations
Cervical cancer	OS	Niu, Z.2023	2391	HR	2.98[2.22 to 3.99]	8	Fixed	6.1%; 0.383	0.819	8	Moderate
Advanced Non-Small Cell Lung Cancer(immune checkpoint inhibitors-treated)	OS	Xia, H.2023	1037	HR	2.68[1.76 to 4.06]	11	Random	91.0%; <0.01	NA	9	Very low
Breast cancer(post-operative)	OS	Zhang, X. Y.2023	3769	HR	2.632 [2.174 to 3.226]	6	Fixed	0.0%; 0.830	0.525	8	Moderate
Breast cancer(pre-treatment)	OS	Hu, G.2023	2010	HR	2.564 [1.923 to 3.448]	6	Fixed	0.0%; 0.659	0.926	9	Moderate
Advanced lung cancer(immune checkpoint inhibitors-treated)	OS	Yan, X. B.2023	1222	HR	2.56[1.86 to 3.54]	13	Random	53.6%; 0.011	0.754	8	Very low
Gastric cancer (post-gastrectomy)	RFS	Deng, H.2024	9527	HR	2.52[1.41 to 4.47]	5	Random	91.2%; 0.0001	NA	8	Very low
Lung Cancer( pre-immune checkpoint inhibitors treated)	OS	Shao, Y. F.2022	793	HR	2.50[1.44 to 4.33]	7	Random	71%; 0.001	0.884	10	Very low
Endometrial cancer	PFS(DFS/RFS)	Mao, S. Y.2024	1453	HR	2.49[1.62 to 3.84]	5	Random	76.1%; 0.002	0.138	8	Very low
Oral cancer	OS	Dai, M. L.2023	3027	HR	2.44[1.45 to 4.12]	9	Random	86.8%; 0.0001	NA	8	Very low
Cervical cancer	PFS	Niu, Z.2023	2088	HR	2.43[1.92 to 3.07]	6	Fixed	35.4%; 0.171	0.573	8	Moderate
Lung cancer(immune checkpoint inhibitors-treated)	OS	Wang, L.2024	2337	HR	2.326 [1.852 to 2.941]	19	Random	60.6%; 0.0001	0.334	7	Very low
advanced cancer patients(treated with Immune Checkpoint Inhibitors)	OS	Li, P. F.2022	640	HR	2.31[1.87 to 2.94]	9	Fixed	33.0%; 0.154	0.466	8	Moderate
Pretreatment nasopharyngeal carcinoma	CSS	Gao, Q. L.2021	693	HR	2.29[1.54 to 3.42]	2	Fixed	26.2%; 0.244	NA	8	Moderate
Cancer patients(treated with Immune Checkpoint Inhibitors)	OS	Xu, X. T.2023	2310	HR	2.26[1.81 to 2.82]	20	Random	55.7%; 0.001	0.598	8	Very low
Biliary tract cancers	OS	Zeng, D.2025	370	HR	2.25[1.36 to 3.72]	3	Random	81.2%; 0.005	NA	9	Very low
Head and neck cancer	DSS	Luan, C. W.2021	1015	HR	2.20[1.66 to 5.41]	3	Random	0%; 0.76	0.001	9	Low
Esophageal cancer	CSS	Liao, G. X.2019	881	HR	2.18[1.68 to 2.83]	3	Random	39%; 0.20	NA	8	Moderate
Lymphoma	OS	Duan, Y.2025	6806	HR	2.174 [1.724 to 2.703]	26	Random	84.5%; 0.0001	<0.05	8	Very low
Diffuse large B-cell lymphoma	OS	Luan, C. Y.2020	1311	HR	2.14[1.66 to 2.75]	7	Fixed	41.1%; 0.117	0.391	8	Moderate
Renal cell carcinoma	RFS	Xue, S. Y.2022	1494	HR	2.14[1.38 to 3.31]	3	Random	54.8%; <0.110	>0.05	8	Very low
Head and neck cancer	DMFS	Luan, C. W.2021	3911	HR	2.04[1.74 to 2.38]	6	Random	84%; 0.01	0.001	9	Very low
Renal cell carcinoma（targeted therapy）	PFS	Tang, Y. Q.2021	303	HR	2.03[1.40 to 2.95]	2	Fixed	25%; 0.25	NA	8	Moderate
Gastrointestinal stromal tumor	RFS	Kang, N. S.2022	2307	HR	2.02[1.66 to 2.47]	8	Fixed	0%; 0.881	0.087	8	Moderate
Nasopharyngeal carcinoma	DMFS	Tu, X.2020	3235	HR	2.01[1.66 to 2.43]	6	Fixed	0.0%; 0.696	0.704	8	Moderate
Endometrial cancer	OS	Zhang, L.2024	3656	HR	2.01[1.62 to 2.49]	10	Random	54%; 0.005	0.28	8	Very low
Prostate cancer	OS	Tobing, E.2024	1371	HR	1.99[1.45 to 2.72]	9	Random	71%; 0.0005	NA	8	Very low
Head and neck cancer	DFS	Luan, C. W.2021	1885	HR	1.98[1.12 to 3.50]	3	Random	84%; 0.01	0.001	9	Very low
Head and neck cancer(radiotherapy-treated)	OS	Shi, Y. J.2021	2290	HR	1.974[1.642 to 2.373]	9	Fixed	22.6%; 0.242	<0.05	9	Low
Prostate cancer	PFS	Tobing, E.2024	1841	HR	1.97[1.55 to 2.51]	10	Random	49%; 0.04	NA	8	Low
Lung cancer(immune checkpoint inhibitors-treated)	PFS	Wang, L.2024	2405	HR	1.961 [1.639 to 2.941]	20	Random	54.6%; 0.001	0.103	7	Very low
Head and neck cancer(radiotherapy-treated)	DMFS	Shi, Y. J.2021	2812	HR	1.959[1.599 to 2.401]	5	Fixed	0.0%; 0.668	<0.05	9	Low
Lung Cancer( pre-immune checkpoint inhibitors treated)	PFS	Shao, Y. F.2022	778	HR	1.94[1.56 to 2.42]	7	Fixed	4.6%; 0.0394	0.549	10	Low
Head and neck cancer	OS	Luan, C. W.2021	5891	HR	1.93[1.62 to 2.30]	14	Random	42%; 0.04	0.001	9	Low
Biliary tract cancers (advanced)	DFS	Zeng, D.2025	484	HR	1.93[1.39 to 2.67]	4	Random	0.0%; 0.470	0.798	9	Low
Upper tract urothelial carcinoma	OS	Meng, C. Y.2022	2047	HR	1.92[1.60 to 2.30]	5	Fixed	0.0%; 0.953	NA	9	Low
Oral cancer	DFS	Dai, M. L.2023	1135	HR	1.92[1.53 to 2.42]	6	Fixed	24.2%; 0.252	NA	8	Low
Hepatocellular carcinoma (preoperative)	RFS	Man, Z. R.2018	888	HR	1.92[1.33 to 2.76]	4	Random	56.9%; 0.073	NA	8	Very low
Biliary tract cancers	OS	Zeng, D.2025	4645	HR	1.91[1.59 to 2.29]	17	Random	55.2%; 0.003	0.067	9	Very low
Nasopharyngeal carcinoma	OS	Tu, X.2020	3343	HR	1.89[1.59 to 2.25]	9	Fixed	0.0%; 0.458	0.455	8	Low
Elderly cancer patients (≥70 years)	OS	Bullock, A. F.2020	614	HR	1.89 [1.03 to 3.48]	4	Random	65%; NA	NA	8	Very low
Gastrointestinal cancers(treated with Immune Checkpoint Inhibitors)	OS	Zhang, L. L.2023	2293	HR	1.887 [1.613 to 2.174]	14	Fixed	33.2%; 0.109	0.003	8	Low
Esophageal squamous cell carcinoma	RFS	Li, P. F.2019	268	HR	1.880[1.207 to 2.929]	2	Fixed	0.0%; 0.938	NA	8	Very low
Colorectal cancer (pre-primary tumor resection)	OS	Sun, G. W.2019	6372	HR	1.87[1.45 to 2.42]	10	Random	87.8%; 0.0001	0.08	8	Very low
Glioblastoma	OS	Peng, J.2023	1036	HR	1.852 [1.333 to 2.632]	8	Random	35.4%; 0.171	NA	7	Very low
Digestive system cancers	DFS	Zhao, Y.2016	979	HR	1.85[1.19 to 2.89]	3	Random	67.9%; 0.044	0.0001	7	Very low
Biliary tract cancers (resectable)	OS	Zeng, D.2025	890	HR	1.84[1.52 to 2.24]	14	Random	54.6%; 0.007	NA	9	Very low
Advanced Non-Small Cell Lung Cancer(immune checkpoint inhibitors-treated)	PFS	Xia, H.2023	1061	HR	1.84[1.39 to 2.42]	11	Random	82.9%; <0.01	NA	9	Very low
Digestive system cancers	OS	Zhao, Y.2016	7009	HR	1.83[1.62 to 2.07]	22	Random	50.3%; 0.004	0.0001	7	Very low
Gastric cancer (post-gastrectomy)	OS	Deng, H.2024	18596	HR	1.82[1.62 to 2.03]	29	Random	55.7%; 0.0001	0.084	8	Very low
Hepatocellular carcinoma (preoperative)	OS	Man, Z. R.2018	3259	HR	1.82[1.44 to 2.31]	11	Random	90.5%; 0.0001	NA	8	Very low
Cancer patients	OS	Sun, K.2014	3039	OR	1.80[1.59 to 2.04]	13	Fixed	17.4%; 0.269	<0.05	8	Very low
Bladder cancer	OS	Sun, J.2025	2328	HR	1.80[1.54 to 2.10]	10	Random	0.0%; 0.935	0.283	9	Very low
Upper tract urothelial carcinoma	CSS(DSS)	Meng, C. Y.2022	2324	HR	1.79[1.49 to 2.16]	6	Fixed	0.0%; 0.563	NA	9	Low
Lymphoma	PFS	Duan, Y.2025	3901	HR	1.786 [1.429 to 2.222]	16	Random	78.6%; 0.0001	<0.05	8	Very low
Renal cell carcinoma（targeted therapy）	OS	Tang, Y. Q.2021	303	HR	1.78[1.26 to 2.53]	2	Fixed	0.0%; 0.64	NA	8	Very low
Cancer patients(treated with Immune Checkpoint Inhibitors)	PFS	Xu, X. T.2023	1847	HR	1.75[1.54 to 1.99]	19	Fixed	5.7%; 0.386	0.74	8	Low
Urinary tract cancer	DFS/RFS/PFS	Qi, F.2018	6019	HR	1.75[1.53 to 1.99]	10	Fixed	0.0%; 0.581	<0.05	9	Low
advanced cancer patients(treated with Immune Checkpoint Inhibitors)	PFS	Li, P. F.2022	616	HR	1.75[1.40 to 2.18]	8	Fixed	0%; 0.638	0.902	8	Low
Diffuse large B-cell lymphoma	PFS	Luan, C. Y.2020	836	HR	1.75[1.36 to 2.25]	4	Fixed	39.2%; 0.177	0.509	8	Low
Non-Small Cell Lung Cancer	DFS/RFS	Wang, Z. T.2018	1582	HR	1.74[1.08 to 2.80]	7	Random	90.05%; 0.0001	NA	8	Very low
Gynecological cancer	DFS	Li, C.2024	3146	HR	1.73[1.19 to 2.52]	6	Random	91.3%; 0.0001	NA	9	Very low
astric cancer (GC) and gastroesophageal junction cancer (GEJC) (treated with Immune Checkpoint Inhibitors)	OS	Hou, S.2024	618	HR	1.724 [1.408 to 2.128]	7	Fixed	32.3%; 0.181	0.135	9	Low
Urologic malignancies	OS	Zhao, J. W.2023	4735	HR	1.72[1.48 to 2.00]	9	Fixed	0.0%; 0.509	>0.05	8	Low
Lung cancer	OS	Li, D.2018	5085	HR	1.72[1.43 to 2.06]	10	Random	66.7%; 0.001	NA	8	Very low
Renal cell carcinoma	PFS	Xue, S. Y.2022	3070	HR	1.72[1.23 to 2.41]	4	Random	83.3%; <0.0001	<0.001	8	Very low
Renal cell carcinoma（post-nephrectomy）	RFS	Tang, Y. Q.2021	5354	HR	1.69[1.45 to 1.96]	6	Fixed	0.0%; 0.65	NA	8	Low
Urinary tract cancer	OS	Qi, F.2018	4611	HR	1.68[1.45 to 1.95]	9	Fixed	0.0%; 0.968	<0.05	9	Low
Renal cell carcinoma	OS	Xue, S. Y.2022	7235	HR	1.67[1.45 to 1.92]	15	Random	85.3%; <0.001	<0.001	8	Very low
Pancreatic cancer (neoadjuvant therapy)	OS	Zhao, P.2022	3385	HR	1.664[1.424 to 1.944]	14	Random	42.6%; 0.046	0.702	8	Low
Glioma	OS	Hung, K. C.2023	2712	HR	1.639 [1.020 to 1.923]	13	Random	25%; 0.19	NA	9	Very low
Gynecological cancer	PFS	Li, C.2024	2575	HR	1.63[1.20 to 2.23]	13	Random	78.8%; 0.0001	0.1	9	Very low
Hepatocellular carcinoma (post-curative hepatectomy)	OS	Zhang, H. Y.2024	6812	HR	1.60[1.44 to 1.77]	13	Fixed	37.1%; 0.08	0.001	9	Low
Gynecological cancer	OS	Li, C.2024	8834	HR	1.60[1.39 to 1.84]	27	Random	80.0%; 0.0001	0.0001	9	Very low
Periampullary cancer (post-pancreatoduodenectomy)	OS	Liu, Y.2025	1988	HR	1.60[1.38 to 1.86]	14	Fixed	83.7%; 0.0001	0.001	8	Very low
Nasopharyngeal carcinoma	PFS	Tu, X.2020	2369	HR	1.59[1.32 to 1.91]	5	Random	49.3%; 0.096	0.345	8	Low
Non-Small Cell Lung Cancer	OS	Wang, Z. T.2018	4922	HR	1.59[1.28 to 1.96]	14	Random	81.1%; 0.0001	<0.05	8	Very low
Glioblastoma	PFS	Peng, J.2023	322	HR	1.587 [1.266 to 2.000]	3	Random	0.0%; 0.60	NA	7	Very low
Renal cell carcinoma（post-nephrectomy）	OS	Tang, Y. Q.2021	5354	HR	1.57[1.37 to 1.80]	6	Fixed	0.0%; 0.87	NA	8	Low
Urinary tract cancer	CSS/DSS	Qi, F.2018	3600	HR	1.57[1.33 to 1.86]	5	Fixed	41.1%; 0.147	<0.05	9	Low
Upper tract urothelial carcinoma	DFS（RFS/PFS）	Meng, C. Y.2022	1774	HR	1.57[1.33 to 1.85]	4	Fixed	0.0%; 0.677	NA	9	Low
Bladder cancer	RFS	Sun, J.2025	1968	HR	1.53[1.15 to 2.04]	7	Random	70.07%; 0.002	0.368	9	Very low
Non-Small Cell Lung Cancer	PFS	Wang, Z. T.2018	904	HR	1.52[1.26 to 1.83]	3	Fixed	0.00%; 0.781	NA	8	Low
Esophageal cancer	OS	Jiang, Y.2021	3097	HR	1.51[1.36 to 1.68]	11	Fixed	45.8%; 0.048	0.188	8	Low
Head and neck cancer	PFS	Luan, C. W.2021	1779	HR	1.51[1.19 to 1.92]	4	Random	26%; 0.26	0.001	9	Low
Nasopharyngeal carcinoma	LRRFS	Tu, X.2020	1328	HR	1.51[1.04 to 2.21]	3	Fixed	0.0%; 0.395	0.31	8	Very low
Head and neck cancer(radiotherapy-treated)	PFS	Shi, Y. J.2021	1663	HR	1.50[1.22 to 1.84]	4	Fixed	0.0%; 0.410	<0.05	9	Low
Ovarian cancer	OS	Tan, X.2022	2506	HR	1.493 [1.190 to 1.887]	10	Random	87.4%; 0.0001	0.115	8	Very low
Hepatocellular carcinoma (preoperative)	DFS	Man, Z. R.2018	1518	HR	1.49[1.06 to 2.07]	5	Random	90.5%; 0.0001	NA	8	Very low
Pancreatic cancer	OS	Li, S. H.2019	2064	HR	1.48[1.32 to 1.66]	10	Fixed	25.5%; 0.201	0.206	8	Low
Hepatocellular carcinoma (post-curative hepatectomy)	DFS/RFS	Zhang, H. Y.2024	8529	HR	1.48[1.30 to 1.69]	15	Random	56%; 0.004	0.104	9	Very low
Gastric cancer (post-gastrectomy)	CSS	Deng, H.2024	4032	HR	1.44[1.24 to 1.67]	8	Fixed	0%; 0.445	NA	8	Low
Periampullary cancer (post-pancreatoduodenectomy)	DFS	Liu, Y.2025	351	HR	1.44[1.00 to 2.07]	4	Fixed	73.0%; 0.011	0.001	8	Very low
Small Cell Lung Cancer	OS	Jiang, A. M.2020	4164	HR	1.43[1.24 to 1.64]	9	Random	66.8%; 0.002	0.254	9	Very low
Esophageal squamous cell carcinoma	OS	Li, P. F.2019	2276	HR	1.418[1.200 to 1.676]	8	Fixed	32.2%; 0.171	0.095	8	Low
Glioma	PFS	Hung, K. C.2023	649	HR	1.408 [1.136 to 1.724]	4	Random	0%; 0.62	NA	9	Very low
astric cancer (GC) and gastroesophageal junction cancer (GEJC) (treated with Immune Checkpoint Inhibitors)	PFS	Hou, S.2024	726	HR	1.408 [1.064 to 1.887]	6	Random	71.3%; 0.004	0.025	9	Very low
Pancreatic cancer (neoadjuvant therapy)	RFS	Zhao, P.2022	918	HR	1.369[1.080 to 1.734]	2	Fixed	0.0%; 0.689	NA	8	Very low
Gastrointestinal cancers (treated with Immune Checkpoint Inhibitors)	PFS	Zhang, L. L.2023	1733	HR	1.351 [1.185 to 1.541]	12	Fixed	22.1%; 0.226	0.027	8	Low
Ovarian cancer	PFS	Tan, X.2022	1747	HR	1.351 [1.149 to 1.587]	6	Random	86.2%; 0.0001	NA	8	Very low
Lung cancer(chemotherapy)	PFS	Zhang, Q.2021	1728	HR	1.318[1.024 to 1.696]	9	Random	36.8%; NA	NA	8	Very low
Advanced lung cancer(immune checkpoint inhibitors-treated)	PFS	Yan, X. B.2023	1105	HR	1.29[1.10 to 1.50]	10	Random	69.8%; 0.0001	0.146	8	Very low
Renal cell carcinoma	CSS	Xue, S. Y.2022	5892	HR	1.17[1.09 to 1.26]	6	Random	85.8%; <0.0001	<0.001	8	Very low
Renal cell carcinoma	DFS	Xue, S. Y.2022	2902	HR	1.15[1.03 to 1.27]	4	Random	78.0%; <0.0001	<0.001	8	Very low
CI, confidence interval; AMSTAR, a measurement tool to assess systematic reviews; I², Inconsistency Index (I² statistic); Egger test, Egger's Regression Test; GRADE, Grading of Recommendations Assessment, Development, and Evaluation; NA, not available;OS, Overall Survival; PFS, Progression-Free Survival; DFS, Disease-Free Survival; RFS, Recurrence-Free Survival; CSS, Cancer-Specific Survival; DSS…
