# Supplementary material for: Prognostic value of Prognostic Nutritional Index in cancer: an umbrella review of systematic review and meta-analysis
Source: Front Nutr. 2026 Jan 21;12:1706534. doi: 10.3389/fnut.2025.1706534 (PMC12867775; doi:10.3389/fnut.2025.1706534)
Supplement: Supplementary file 3 [file Table_3.XLSX]

## Sheet: Sheet1
Population	Population	Outcomes	Included MA	Sample size	Estimates [95%CI]	P value	Imprecision	Magnitude of effect	I2; Q test P value	Inconsistency	Publication bias	Publication bias (suspected on qualitative funnel plot inspection in the absence of Egger's test)	AMSTAR Score	Risk of bias	GRADE	Downgrading Reasons
Digestive system cancers	（消化系统）消化系统	DFS	Zhao, Y.2016	979	1.85[1.19 to 2.89]	0.0063	Serious imprecision	No	67.9%; 0.044	Serious inconsistency	0.0001	Strongly suspected	7	Serious risk	Very low	Serious imprecision（P value>0.001）	Serious inconsistency(I2>50%)	Strongly suspected Publication bias	Serious risk bias(AMSTAR Score <8)
Gynecological cancer	（生殖系统）妇科癌症	OS	Li, C.2024	8834	1.60[1.39 to 1.84]	1e-05	No serious imprecision	No	80.0%; 0.0001	Serious inconsistency	0.0001	Strongly suspected	9	No serious risk	Very low		Serious inconsistency(I2>50%)	Strongly suspected Publication bias
Glioma	（神经系统）神经胶质瘤	OS	Hung, K. C.2023	2712	1.639 [1.020 to 1.923]	0.0412	Serious imprecision	No	25%; 0.19	No serious inconsistency	NA	Undetected	9	No serious risk	Very low	Serious imprecision（P value>0.001）
Elderly cancer patients (≥70 years)	（其他分类）≥ 70 岁老年癌症患者	OS	Bullock, A. F.2020	614	1.89 [1.03 to 3.48]	0.0398	Serious imprecision	No	65%; NA	Serious inconsistency	NA	NA	8	No serious risk	Very low	Serious imprecision（P value>0.001）	Serious inconsistency(I2>50%)
Lung cancer(chemotherapy)	（呼吸系统）肺癌（化疗）	PFS	Zhang, Q.2021	1728	1.318[1.024 to 1.696]	0.032	Serious imprecision	No	36.8%; NA	No serious inconsistency	NA	Undetected	8	No serious risk	Very low	Serious imprecision（P value>0.001）
Digestive system cancers	（消化系统）消化系统	OS	Zhao, Y.2016	7009	1.83[1.62 to 2.07]	0	No serious imprecision	No	50.3%; 0.004	Serious inconsistency	0.0001	Strongly suspected	7	Serious risk	Very low		Serious inconsistency(I2>50%)	Strongly suspected Publication bias	Serious risk bias(AMSTAR Score <8)
Non-Small Cell Lung Cancer	（呼吸系统）非小细胞肺癌	DFS/RFS	Wang, Z. T.2018	1582	1.74[1.08 to 2.80]	0.0228	Serious imprecision	No	90.05%; 0.0001	Serious inconsistency	NA	NA	8	No serious risk	Very low	Serious imprecision（P value>0.001）	Serious inconsistency(I2>50%)
Hepatocellular carcinoma (preoperative)	（消化系统）肝癌术前	DFS	Man, Z. R.2018	1518	1.49[1.06 to 2.07]	0.0217	No serious imprecision	No	90.5%; 0.0001	Serious inconsistency	NA	NA	8	No serious risk	Very low		Serious inconsistency(I2>50%)
Periampullary cancer (post-pancreatoduodenectomy)	（消化系统）壶腹周围癌(胰十二指肠切除术的)	DFS	Liu, Y.2025	351	1.44[1.00 to 2.07]	0.05	Serious imprecision	No	73.0%; 0.011	Serious inconsistency	0.001	Strongly suspected	8	No serious risk	Very low	Serious imprecision（P value>0.001）	Serious inconsistency(I2>50%)	Strongly suspected Publication bias
Head and neck cancer	（头颈部）头颈癌	DFS	Luan, C. W.2021	1885	1.98[1.12 to 3.50]	0.0188	Serious imprecision	No	84%; 0.01	Serious inconsistency	0.001	Strongly suspected	9	No serious risk	Very low	Serious imprecision（P value>0.001）	Serious inconsistency(I2>50%)	Strongly suspected Publication bias
Head and neck cancer	（头颈部）头颈癌	PFS	Luan, C. W.2021	1779	1.51[1.19 to 1.92]	0.0001	No serious imprecision	No	26%; 0.26	No serious inconsistency	0.001	Strongly suspected	9	No serious risk	Low			Strongly suspected Publication bias
Pancreatic cancer (neoadjuvant therapy)	（消化系统）胰腺癌PAC(新辅助的)	RFS	Zhao, P.2022	918	1.369[1.080 to 1.734]	0.0094	Serious imprecision	No	0.0%; 0.689	No serious inconsistency	NA	NA	8	No serious risk	Very low	Serious imprecision（P value>0.001）
Hepatocellular carcinoma (post-curative hepatectomy)	（消化系统）肝癌术后	OS	Zhang, H. Y.2024	6812	1.60[1.44 to 1.77]	0	No serious imprecision	No	37.1%; 0.08	No serious inconsistency	0.001	Strongly suspected	9	No serious risk	Low			Strongly suspected Publication bias
Esophageal squamous cell carcinoma	（消化系统）食管鳞癌	RFS	Li, P. F.2019	268	1.880[1.207 to 2.929]	0.0052	Serious imprecision	No	0.0%; 0.938	No serious inconsistency	NA	NA	8	No serious risk	Very low	Serious imprecision（P value>0.001）
Gynecological cancer	（生殖系统）妇科癌症	DFS	Li, C.2024	3146	1.73[1.19 to 2.52]	0.0041	No serious imprecision	No	91.3%; 0.0001	Serious inconsistency	NA	NA	9	No serious risk	Very low		Serious inconsistency(I2>50%)
Periampullary cancer (post-pancreatoduodenectomy)	（消化系统）壶腹周围癌(胰十二指肠切除术的)	OS	Liu, Y.2025	1988	1.60[1.38 to 1.86]	0	No serious imprecision	No	83.7%; 0.0001	Serious inconsistency	0.001	Strongly suspected	8	No serious risk	Very low		Serious inconsistency(I2>50%)	Strongly suspected Publication bias
Glioma	（神经系统）神经胶质瘤	PFS	Hung, K. C.2023	649	1.408 [1.136 to 1.724]	0.0018	Serious imprecision	No	0%; 0.62	No serious inconsistency	NA	NA	9	No serious risk	Very low	Serious imprecision（P value>0.001）
Head and neck cancer	（头颈部）头颈癌	OS	Luan, C. W.2021	5891	1.93[1.62 to 2.30]	0	No serious imprecision	No	42%; 0.04	No serious inconsistency	0.001	Strongly suspected	9	No serious risk	Low			Strongly suspected Publication bias
Gastric cancer (post-gastrectomy)	（消化系统）胃癌术后	RFS	Deng, H.2024	9527	2.52[1.41 to 4.47]	0.0018	Serious imprecision	Yes	91.2%; 0.0001	Serious inconsistency	NA	NA	8	No serious risk	Very low	Serious imprecision（P value>0.001）	Serious inconsistency(I2>50%)
Head and neck cancer	（头颈部）头颈癌	DMFS	Luan, C. W.2021	3911	2.04[1.74 to 2.38]	0	No serious imprecision	Yes	84%; 0.01	Serious inconsistency	0.001	Strongly suspected	9	No serious risk	Very low		Serious inconsistency(I2>50%)	Strongly suspected Publication bias
Biliary tract cancers (advanced)	（消化系统）胆道癌(晚期)	OS	Zeng, D.2025	370	2.25[1.36 to 3.72]	0.0016	Serious imprecision	Yes	81.2%; 0.005	Serious inconsistency	NA	Undetected	9	No serious risk	Very low	Serious imprecision（P value>0.001）	Serious inconsistency(I2>50%)
Head and neck cancer	（头颈部）头颈癌	DSS	Luan, C. W.2021	1015	2.20[1.66 to 5.41]	0	No serious imprecision	Yes	0%; 0.76	No serious inconsistency	0.001	Strongly suspected	9	No serious risk	Low			Strongly suspected Publication bias
Gastrointestinal cancers(treated with Immune Checkpoint Inhibitors)	（消化系统）胃肠癌（接受免疫检查点抑制剂）	OS	Zhang, L. L.2023	2293	1.887 [1.613 to 2.174]	0	No serious imprecision	No	33.2%; 0.109	No serious inconsistency	0.003	Strongly suspected	8	No serious risk	Low			Strongly suspected Publication bias
Renal cell carcinoma（targeted therapy）	（泌尿系统）肾癌（晚期靶向）	OS	Tang, Y. Q.2021	303	1.78[1.26 to 2.53]	0.0011	Serious imprecision	No	0.0%; 0.64	No serious inconsistency	NA	Undetected	8	No serious risk	Very low	Serious imprecision（P value>0.001）
Oral cancer	（头颈部）口腔癌	OS	Dai, M. L.2023	3027	2.44[1.45 to 4.12]	0.0008	No serious imprecision	Yes	86.8%; 0.0001	Serious inconsistency	NA	Undetected	8	No serious risk	Very low		Serious inconsistency(I2>50%)
astric cancer (GC) and gastroesophageal junction cancer (GEJC) (treated with Immune Checkpoint Inhibitors)	（消化系统）胃癌及胃食管交界区癌（接受免疫检查点抑制剂）	PFS	Hou, S.2024	726	1.408 [1.064 to 1.887]	0.0167	Serious imprecision	No	71.3%; 0.004	Serious inconsistency	0.025	Strongly suspected	9	No serious risk	Very low	Serious imprecision（P value>0.001）	Serious inconsistency(I2>50%)	Strongly suspected Publication bias
Hepatocellular carcinoma (preoperative)	（消化系统）肝癌术前	RFS	Man, Z. R.2018	888	1.92[1.33 to 2.76]	0.0005	No serious imprecision	No	56.9%; 0.073	Serious inconsistency	NA	NA	8	No serious risk	Very low		Serious inconsistency(I2>50%)
Gastrointestinal cancers (treated with Immune Checkpoint Inhibitors)	（消化系统）胃肠癌（接受免疫检查点抑制剂）	PFS	Zhang, L. L.2023	1733	1.351 [1.185 to 1.541]	0	No serious imprecision	No	22.1%; 0.226	No serious inconsistency	0.027	Strongly suspected	8	No serious risk	Low			Strongly suspected Publication bias
Ovarian cancer	（生殖系统）卵巢癌	PFS	Tan, X.2022	1747	1.351 [1.149 to 1.587]	0.0003	No serious imprecision	No	86.2%; 0.0001	Serious inconsistency	NA	NA	8	No serious risk	Very low		Serious inconsistency(I2>50%)
Glioblastoma	（神经系统）胶质母细胞瘤	OS	Peng, J.2023	1036	1.852 [1.333 to 2.632]	0.0002	No serious imprecision	No	35.4%; 0.171	No serious inconsistency	NA	NA	7	Serious risk	Very low				Serious risk bias(AMSTAR Score <8)
Renal cell carcinoma（targeted therapy）	（泌尿系统）肾癌（晚期靶向）	PFS	Tang, Y. Q.2021	303	2.03[1.40 to 2.95]	0.0002	No serious imprecision	Yes	25%; 0.25	No serious inconsistency	NA	Undetected	8	No serious risk	Moderate
Biliary tract cancers	（消化系统）胆道癌(可切除+晚期)	OS	Zeng, D.2025	4645	1.91[1.59 to 2.29]	0	No serious imprecision	No	55.2%; 0.003	Serious inconsistency	0.067	Undetected	9	No serious risk	Very low		Serious inconsistency(I2>50%)
Colorectal cancer (pre-primary tumor resection)	（消化系统）结直肠癌术前	OS	Sun, G. W.2019	6372	1.87[1.45 to 2.42]	0	No serious imprecision	No	87.8%; 0.0001	Serious inconsistency	0.08	Undetected	8	No serious risk	Very low		Serious inconsistency(I2>50%)
Glioblastoma	（神经系统）胶质母细胞瘤	PFS	Peng, J.2023	322	1.587 [1.266 to 2.000]	0.0001	No serious imprecision	No	0.0%; 0.60	No serious inconsistency	NA	NA	7	Serious risk	Very low				Serious risk bias(AMSTAR Score <8)
Gastric cancer (post-gastrectomy)	（消化系统）胃癌术后	OS	Deng, H.2024	18596	1.82[1.62 to 2.03]	0	No serious imprecision	No	55.7%; 0.0001	Serious inconsistency	0.084	Undetected	8	No serious risk	Very low		Serious inconsistency(I2>50%)
Gastrointestinal stromal tumor	（消化系统）GIST胃肠间质瘤	RFS	Kang, N. S.2022	2307	2.02[1.66 to 2.47]	0	No serious imprecision	Yes	0%; 0.881	No serious inconsistency	0.087	Undetected	8	No serious risk	Moderate
Esophageal squamous cell carcinoma	（消化系统）食管鳞癌	OS	Li, P. F.2019	2276	1.418[1.200 to 1.676]	0	No serious imprecision	No	32.2%; 0.171	No serious inconsistency	0.095	Undetected	8	No serious risk	Low
Oral cancer	（头颈部）口腔癌	DFS	Dai, M. L.2023	1135	1.92[1.53 to 2.42]	0	No serious imprecision	No	24.2%; 0.252	No serious inconsistency	NA	Undetected	8	No serious risk	Low
Esophageal cancer	（消化系统)）食管癌	CSS	Liao, G. X.2019	881	2.18[1.68 to 2.83]	0	No serious imprecision	Yes	39%; 0.20	No serious inconsistency	NA	NA	8	No serious risk	Moderate
Gynecological cancer	（生殖系统）妇科癌症	PFS	Li, C.2024	2575	1.63[1.20 to 2.23]	0.0018	No serious imprecision	No	78.8%; 0.0001	Serious inconsistency	0.1	Undetected	9	No serious risk	Very low		Serious inconsistency(I2>50%)
Lung cancer(immune checkpoint inhibitors-treated)	（呼吸系统）肺癌(接受免疫检查点抑制剂)	PFS	Wang, L.2024	2405	1.961 [1.639 to 2.941]	0	No serious imprecision	No	54.6%; 0.001	Serious inconsistency	0.103	Undetected	7	Serious risk	Very low		Serious inconsistency(I2>50%)		Serious risk bias(AMSTAR Score <8)
Hepatocellular carcinoma (post-curative hepatectomy)	（消化系统）肝癌术后	DFS/RFS	Zhang, H. Y.2024	8529	1.48[1.30 to 1.69]	0	No serious imprecision	No	56%; 0.004	Serious inconsistency	0.104	Undetected	9	No serious risk	Very low		Serious inconsistency(I2>50%)
Pretreatment nasopharyngeal carcinoma	（头颈部）鼻咽癌（治疗前）	CSS	Gao, Q. L.2021	693	2.29[1.54 to 3.42]	0	No serious imprecision	Yes	26.2%; 0.244	No serious inconsistency	NA	Undetected	8	No serious risk	Moderate
Biliary tract cancers (resectable)	（消化系统）胆道癌(可切除)	OS	Zeng, D.2025	890	1.84[1.52 to 2.24]	0	No serious imprecision	No	54.6%; 0.007	Serious inconsistency	NA	Undetected	9	No serious risk	Very low		Serious inconsistency(I2>50%)
Ovarian cancer	（生殖系统）卵巢癌	OS	Tan, X.2022	2506	1.493 [1.190 to 1.887]	0.0005	No serious imprecision	No	87.4%; 0.0001	Serious inconsistency	0.115	Undetected	8	No serious risk	Very low		Serious inconsistency(I2>50%)
astric cancer (GC) and gastroesophageal junction cancer (GEJC) (treated with Immune Checkpoint Inhibitors)	（消化系统）胃癌及胃食管交界区癌（接受免疫检查点抑制剂）	OS	Hou, S.2024	618	1.724 [1.408 to 2.128]	0	No serious imprecision	No	32.3%; 0.181	No serious inconsistency	0.135	Undetected	9	No serious risk	Low
Endometrial cancer	（生殖系统）子宫内膜癌	PFS(DFS/RFS)	Mao, S. Y.2024	1453	2.49[1.62 to 3.84]	0	No serious imprecision	Yes	76.1%; 0.002	Serious inconsistency	0.138	Undetected	8	No serious risk	Very low		Serious inconsistency(I2>50%)
Advanced lung cancer(immune checkpoint inhibitors-treated)	（呼吸系统）肺癌晚期(接受免疫检查点抑制剂)	PFS	Yan, X. B.2023	1105	1.29[1.10 to 1.50]	0.0017	Serious imprecision	No	69.8%; 0.0001	Serious inconsistency	0.146	Undetected	8	No serious risk	Very low	Serious imprecision（P value>0.001）	Serious inconsistency(I2>50%)
Esophageal cancer	（消化系统）食管癌	OS	Jiang, Y.2021	3097	1.51[1.36 to 1.68]	1e-05	No serious imprecision	No	45.8%; 0.048	No serious inconsistency	0.188	Undetected	8	No serious risk	Low
Pancreatic cancer	（消化系统）胰腺癌	OS	Li, S. H.2019	2064	1.48[1.32 to 1.66]	0	No serious imprecision	No	25.5%; 0.201	No serious inconsistency	0.206	Undetected	8	No serious risk	Low
Small Cell Lung Cancer	（呼吸系统）小细胞肺癌	OS	Jiang, A. M.2020	4164	1.43[1.24 to 1.64]	0	No serious imprecision	No	66.8%; 0.002	Serious inconsistency	0.254	Undetected	9	No serious risk	Very low		Serious inconsistency(I2>50%)
Endometrial cancer	（生殖系统）子宫内膜癌	OS	Zhang, L.2024	3656	2.01[1.62 to 2.49]	0	No serious imprecision	Yes	54%; 0.005	Serious inconsistency	0.28	Undetected	8	No serious risk	Very low		Serious inconsistency(I2>50%)
Hepatocellular carcinoma (preoperative)	（消化系统）肝癌术前	OS	Man, Z. R.2018	3259	1.82[1.44 to 2.31]	0	No serious imprecision	No	90.5%; 0.0001	Serious inconsistency	NA	Undetected	8	No serious risk	Very low		Serious inconsistency(I2>50%)
Bladder cancer	（泌尿系统）膀胱癌	OS	Sun, J.2025	2328	1.80[1.54 to 2.10]	0.0035	Serious imprecision	No	0.0%; 0.935	No serious inconsistency	0.283	Undetected	9	No serious risk	Very low	Serious imprecision（P value>0.001）
Nasopharyngeal carcinoma	（头颈部）鼻咽癌	LRRFS	Tu, X.2020	1328	1.51[1.04 to 2.21]	0.0303	Serious imprecision	No	0.0%; 0.395	No serious inconsistency	0.31	Undetected	8	No serious risk	Very low	Serious imprecision（P value>0.001）
Lung cancer(immune checkpoint inhibitors-treated)	（呼吸系统）肺癌(接受免疫检查点抑制剂)	OS	Wang, L.2024	2337	2.326 [1.852 to 2.941]	0	No serious imprecision	Yes	60.6%; 0.0001	Serious inconsistency	0.334	Undetected	7	Serious risk	Very low		Serious inconsistency(I2>50%)		Serious risk bias(AMSTAR Score <8)
Nasopharyngeal carcinoma	（头颈部）鼻咽癌	PFS	Tu, X.2020	2369	1.59[1.32 to 1.91]	0	No serious imprecision	No	49.3%; 0.096	No serious inconsistency	0.345	Undetected	8	No serious risk	Low
Bladder cancer	（泌尿系统）膀胱癌	RFS	Sun, J.2025	1968	1.53[1.15 to 2.04]	0	No serious imprecision	No	70.07%; 0.002	Serious inconsistency	0.368	Undetected	9	No serious risk	Very low		Serious inconsistency(I2>50%)
Diffuse large B-cell lymphoma	（淋巴瘤）弥漫大B	OS	Luan, C. Y.2020	1311	2.14[1.66 to 2.75]	0	No serious imprecision	Yes	41.1%; 0.117	No serious inconsistency	0.391	Undetected	8	No serious risk	Moderate
Nasopharyngeal carcinoma	（头颈部）鼻咽癌	OS	Tu, X.2020	3343	1.89[1.59 to 2.25]	0	No serious imprecision	No	0.0%; 0.458	No serious inconsistency	0.455	Undetected	8	No serious risk	Low
advanced cancer patients(treated with Immune Checkpoint Inhibitors)	（其他分类）晚期癌症（接受免疫检查点抑制剂）	OS	Li, P. F.2022	640	2.31[1.87 to 2.94]	0	No serious imprecision	Yes	33.0%; 0.154	No serious inconsistency	0.466	Undetected	8	No serious risk	Moderate
Upper tract urothelial carcinoma	（泌尿系统）上尿路上皮癌	DFS/RFS/PFS	Meng, C. Y.2022	1774	1.57[1.33 to 1.85]	0	No serious imprecision	No	0.0%; 0.677	No serious inconsistency	NA	Undetected	9	No serious risk	Low
Upper tract urothelial carcinoma	（泌尿系统）上尿路上皮癌	OS	Meng, C. Y.2022	2047	1.92[1.60 to 2.30]	0	No serious imprecision	No	0.0%; 0.953	No serious inconsistency	NA	Undetected	9	No serious risk	Low
Upper tract urothelial carcinoma	（泌尿系统）上尿路上皮癌	CSS/DSS	Meng, C. Y.2022	2324	1.79[1.49 to 2.16]	0	No serious imprecision	No	0.0%; 0.563	No serious inconsistency	NA	Undetected	9	No serious risk	Low
Diffuse large B-cell lymphoma	（淋巴瘤）弥漫大B	PFS	Luan, C. Y.2020	836	1.75[1.36 to 2.25]	0	No serious imprecision	No	39.2%; 0.177	No serious inconsistency	0.509	Undetected	8	No serious risk	Low
Breast cancer(post-operative)	（生殖系统）乳腺癌（手术后）	OS	Zhang, X. Y.2023	3769	2.632 [2.174 to 3.226]	0	No serious imprecision	Yes	0.0%; 0.830	No serious inconsistency	0.525	Undetected	8	No serious risk	Moderate
Lung Cancer( pre-immune checkpoint inhibitors treated)	（呼吸系统）肺癌(接受免疫检查点抑制剂治疗前）	PFS	Shao, Y. F.2022	778	1.94[1.56 to 2.42]	0	No serious imprecision	No	4.6%; 0.0394	No serious inconsistency	0.549	Undetected	10	No serious risk	Low
Cervical cancer	（生殖系统）宫颈癌	PFS	Niu, Z.2023	2088	2.43[1.92 to 3.07]	0	No serious imprecision	Yes	35.4%; 0.171	No serious inconsistency	0.573	Undetected	8	No serious risk	Moderate
Cancer patients(treated with Immune Checkpoint Inhibitors)	（其他分类）接受免疫检查点抑制剂	OS	Xu, X. T.2023	2310	2.26[1.81 to 2.82]	0	No serious imprecision	Yes	55.7%; 0.001	Serious inconsistency	0.598	Undetected	8	No serious risk	Very low		Serious inconsistency(I2>50%)
Pancreatic cancer (neoadjuvant therapy)	（消化系统）胰腺癌PAC(新辅助的)	OS	Zhao, P.2022	3385	1.664[1.424 to 1.944]	0	No serious imprecision	No	42.6%; 0.046	No serious inconsistency	0.702	Undetected	8	No serious risk	Low
Nasopharyngeal carcinoma	（头颈部）鼻咽癌	DMFS	Tu, X.2020	3235	2.01[1.66 to 2.43]	0	No serious imprecision	Yes	0.0%; 0.696	No serious inconsistency	0.704	Undetected	8	No serious risk	Moderate
Cancer patients(treated with Immune Checkpoint Inhibitors)	（其他分类）接受免疫检查点抑制剂	PFS	Xu, X. T.2023	1847	1.75[1.54 to 1.99]	0	No serious imprecision	No	5.7%; 0.386	No serious inconsistency	0.74	Undetected	8	No serious risk	Low
Advanced lung cancer(immune checkpoint inhibitors-treated)	（呼吸系统）肺癌晚期(接受免疫检查点抑制剂)	OS	Yan, X. B.2023	1222	2.56[1.86 to 3.54]	0	No serious imprecision	Yes	53.6%; 0.011	Serious inconsistency	0.754	Undetected	8	No serious risk	Very low		Serious inconsistency(I2>50%)
Biliary tract cancers	（消化系统）胆道癌(可切除+晚期)	DFS	Zeng, D.2025	484	1.93[1.39 to 2.67]	0.0001	No serious imprecision	No	0.0%; 0.470	No serious inconsistency	0.798	Undetected	9	No serious risk	Low
Renal cell carcinoma（post-nephrectomy）	（泌尿系统）肾癌（手术）	RFS	Tang, Y. Q.2021	5354	1.69[1.45 to 1.96]	0	No serious imprecision	No	0.0%; 0.65	No serious inconsistency	NA	Undetected	8	No serious risk	Low
Renal cell carcinoma（post-nephrectomy）	（泌尿系统）肾癌（手术）	OS	Tang, Y. Q.2021	5354	1.57[1.37 to 1.80]	0	No serious imprecision	No	0.0%; 0.87	No serious inconsistency	NA	Undetected	8	No serious risk	Low
Prostate cancer	（生殖系统）前列腺癌	OS	Tobing, E.2024	1371	1.99[1.45 to 2.72]	0	No serious imprecision	No	71%; 0.0005	Serious inconsistency	NA	Undetected	8	No serious risk	Very low		Serious inconsistency(I2>50%)
Prostate cancer	（生殖系统）前列腺癌	PFS	Tobing, E.2024	1841	1.97[1.55 to 2.51]	0	No serious imprecision	No	49%; 0.04	No serious inconsistency	NA	Undetected	8	No serious risk	Low
Cervical cancer	（生殖系统）宫颈癌	OS	Niu, Z.2023	2391	2.98[2.22 to 3.99]	0	No serious imprecision	Yes	6.1%; 0.383	No serious inconsistency	0.819	Undetected	8	No serious risk	Moderate
Lung Cancer( pre-immune checkpoint inhibitors treated)	（呼吸系统）肺癌(接受免疫检查点抑制剂治疗前）	OS	Shao, Y. F.2022	793	2.50[1.44 to 4.33]	0.0011	Serious imprecision	Yes	71%; 0.001	Serious inconsistency	0.884	Undetected	10	No serious risk	Very low	Serious imprecision（P value>0.001）	Serious inconsistency(I2>50%)
advanced cancer patients(treated with Immune Checkpoint Inhibitors)	（其他分类）晚期癌症（接受免疫检查点抑制剂）	PFS	Li, P. F.2022	616	1.75[1.40 to 2.18]	0	No serious imprecision	No	0%; 0.638	No serious inconsistency	0.902	Undetected	8	No serious risk	Low
Breast cancer(pre-treatment)	（生殖系统）乳腺癌（治疗前）	OS	Hu, G.2023	2010	2.564 [1.923 to 3.448]	0	No serious imprecision	Yes	0.0%; 0.659	No serious inconsistency	0.926	Undetected	9	No serious risk	Moderate
Renal cell carcinoma	（泌尿系统）肾癌	DFS	Xue, S. Y.2022	2902	1.15[1.03 to 1.27]	0.0129	Serious imprecision	No	78.0%; <0.0001	Serious inconsistency	<0.001	Strongly suspected	8	No serious risk	Very low	Serious imprecision（P value>0.001）	Serious inconsistency(I2>50%)	Strongly suspected Publication bias
Non-Small Cell Lung Cancer	（呼吸系统）非小细胞肺癌	PFS	Wang, Z. T.2018	904	1.52[1.26 to 1.83]	0	No serious imprecision	No	0.00%; 0.781	No serious inconsistency	NA	NA	8	No serious risk	Low
Renal cell carcinoma	（泌尿系统）肾癌	PFS	Xue, S. Y.2022	3070	1.72[1.23 to 2.41]	0.0015	Serious imprecision	No	83.3%; <0.0001	Serious inconsistency	<0.001	Strongly suspected	8	No serious risk	Very low	Serious imprecision（P value>0.001）	Serious inconsistency(I2>50%)	Strongly suspected Publication bias
Advanced Non-Small Cell Lung Cancer(immune checkpoint inhibitors-treated)	（呼吸系统）非小细胞晚期（接受免疫检查点抑制剂)	PFS	Xia, H.2023	1061	1.84[1.39 to 2.42]	0	No serious imprecision	No	82.9%; <0.01	Serious inconsistency	NA	Undetected	9	No serious risk	Very low		Serious inconsistency(I2>50%)
Advanced Non-Small Cell Lung Cancer(immune checkpoint inhibitors-treated)	（呼吸系统）非小细胞晚期（接受免疫检查点抑制剂)	OS	Xia, H.2023	1037	2.68[1.76 to 4.06]	0	No serious imprecision	Yes	91.0%; <0.01	Serious inconsistency	NA	Undetected	9	No serious risk	Very low		Serious inconsistency(I2>50%)
Renal cell carcinoma	（泌尿系统）肾癌	CSS	Xue, S. Y.2022	5892	1.17[1.09 to 1.26]	0	No serious imprecision	No	85.8%; <0.0001	Serious inconsistency	<0.001	Strongly suspected	8	No serious risk	Very low		Serious inconsistency(I2>50%)	Strongly suspected Publication bias
Renal cell carcinoma	（泌尿系统）肾癌	OS	Xue, S. Y.2022	7235	1.67[1.45 to 1.92]	0	No serious imprecision	No	85.3%; <0.001	Serious inconsistency	<0.001	Strongly suspected	8	No serious risk	Very low		Serious inconsistency(I2>50%)	Strongly suspected Publication bias
Cancer patients	（其他分类）癌症	OS	Sun, K.2014	3039	1.80[1.59 to 2.04]	0.0759	Serious imprecision	No	17.4%; 0.269	No serious inconsistency	<0.05	Strongly suspected	8	No serious risk	Very low	Serious imprecision（P value>0.001）		Strongly suspected Publication bias
Head and neck cancer(radiotherapy-treated)	（头颈部）头颈癌(放疗的)	PFS	Shi, Y. J.2021	1663	1.50[1.22 to 1.84]	0.0001	No serious imprecision	No	0.0%; 0.410	No serious inconsistency	<0.05	Strongly suspected	9	No serious risk	Low			Strongly suspected Publication bias
Lymphoma	（淋巴瘤）	PFS	Duan, Y.2025	3901	1.786 [1.429 to 2.222]	0	No serious imprecision	No	78.6%; 0.0001	Serious inconsistency	<0.05	Strongly suspected	8	No serious risk	Very low		Serious inconsistency(I2>50%)	Strongly suspected Publication bias
Lymphoma	（淋巴瘤）	OS	Duan, Y.2025	6806	2.174 [1.724 to 2.703]	0	No serious imprecision	Yes	84.5%; 0.0001	Serious inconsistency	<0.05	Strongly suspected	8	No serious risk	Very low		Serious inconsistency(I2>50%)	Strongly suspected Publication bias
Gastric cancer (post-gastrectomy)	（消化系统）胃癌术后	CSS	Deng, H.2024	4032	1.44[1.24 to 1.67]	0	No serious imprecision	No	0%; 0.445	No serious inconsistency	NA	NA	8	No serious risk	Low
Urinary tract cancer	（泌尿系统）尿路癌	CSS/DSS	Qi, F.2018	3600	1.57[1.33 to 1.86]	0	No serious imprecision	No	41.1%; 0.147	No serious inconsistency	<0.05	Strongly suspected	9	No serious risk	Low			Strongly suspected Publication bias
Urinary tract cancer	（泌尿系统）尿路癌	OS	Qi, F.2018	4611	1.68[1.45 to 1.95]	0	No serious imprecision	No	0.0%; 0.968	No serious inconsistency	<0.05	Strongly suspected	9	No serious risk	Low			Strongly suspected Publication bias
Urinary tract cancer	（泌尿系统）尿路癌	DFS/RFS/PFS	Qi, F.2018	6019	1.75[1.53 to 1.99]	0	No serious imprecision	No	0.0%; 0.581	No serious inconsistency	<0.05	Strongly suspected	9	No serious risk	Low			Strongly suspected Publication bias
Head and neck cancer(radiotherapy-treated)	（头颈部）头颈癌(放疗的)	DMFS	Shi, Y. J.2021	2812	1.959[1.599 to 2.401]	0	No serious imprecision	No	0.0%; 0.668	No serious inconsistency	<0.05	Strongly suspected	9	No serious risk	Low			Strongly suspected Publication bias
Head and neck cancer(radiotherapy-treated)	（头颈部）头颈癌(放疗的)	OS	Shi, Y. J.2021	2290	1.974[1.642 to 2.373]	0	No serious imprecision	No	22.6%; 0.242	No serious inconsistency	<0.05	Strongly suspected	9	No serious risk	Low			Strongly suspected Publication bias
Non-Small Cell Lung Cancer	（呼吸系统）非小细胞肺癌	OS	Wang, Z. T.2018	4922	1.59[1.28 to 1.96]	0	No serious imprecision	No	81.1%; 0.0001	Serious inconsistency	<0.05	Strongly suspected	8	No serious risk	Very low		Serious inconsistency(I2>50%)	Strongly suspected Publication bias
Renal cell carcinoma	（泌尿系统）肾癌	RFS	Xue, S. Y.2022	1494	2.14[1.38 to 3.31]	0.0007	No serious imprecision	Yes	54.8%; <0.110	Serious inconsistency	>0.05	Undetected	8	No serious risk	Very low		Serious inconsistency(I2>50%)
Urologic malignancies	（泌尿系统）	OS	Zhao, J. W.2023	4735	1.72[1.48 to 2.00]	0	No serious imprecision	No	0.0%; 0.509	No serious inconsistency	>0.05	Undetected	8	No serious risk	Low
Lung cancer	（呼吸系统）肺癌	OS	Li, D.2018	5085	1.72[1.43 to 2.06]	0	No serious imprecision	No	66.7%; 0.001	Serious inconsistency	NA	Undetected	8	No serious risk	Very low		Serious inconsistency(I2>50%)
CI, confidence interval; AMSTAR, a measurement tool to assess systematic reviews; I², Inconsistency Index (I² statistic); Egger test, Egger's Regression Test; GRADE, Grading of Recommendations Assessment, Development, and Evaluation; NA, not available;OS, Overall Survival; PFS, Progression-Free Survival; DFS, Disease-Free Survival; RFS, Recurrence-Free Survival; CSS, Cancer-Specific Survival; DSS…
